# Supplementary material for: Positive Association between Preserved C-Peptide and Cognitive Function in Pregnant Women with Type-1 Diabetes
Source: Biomedicines. 2022 Nov 2;10(11):2785. doi: 10.3390/biomedicines10112785 (PMC9687841; doi:10.3390/biomedicines10112785)
Supplement: Supplementary file 1 [file biomedicines-10-02785-s001.zip]

Archive with 1 entries (1 files):
- biomedicines-1943053-supplementary.pdf
